# Supplementary material for: Systematic screening for advanced liver fibrosis in patients with coronary artery disease: The CORONASH study
Source: PLoS One. 2022 May 26;17(5):e0266965. doi: 10.1371/journal.pone.0266965 (PMC9135299; doi:10.1371/journal.pone.0266965)
Supplement: S1 Data — (XLSX) [file pone.0266965.s008.xlsx]

## Sheet: Feuil1
Inclusions	Num inclus	Fscan signif	Age	Age eLIFT	Sex	Poids	Taille	IMC	Diab recod	obésité	Surpoids	ALAT élevée	hypertriglyc	≥ 1 cond surpoids	≥ 1 cond obèse	TA Systol	TA Diastol	PAM	Exclusion	Indic coro	Sonde M XL	Fscan > 8	Fibroscan kPa	Valid Fibroscan	CAP dB/m	CAP	Tabac	Diab recod	Hérédité coro	Alcool g/jr	Consom alcool	Conso exces	T Taille	Sex v2	TTaille Smet	HTA	Diab recod v2	Dyslipidémie	Sd Métab IdF	ASAT	AST eLIFT	ALAT	Racine ALAT	ALAT élevée	AST / ALT	GGT	GGT eLIFT	PAL	Bilirubin µmol/L
1	1	0	65	3	0	70	164	26.0262	1	0	1	0	0	1	1	111	90	96.03		2	M	0	4.3	1	254	0	1	1	1	20	1	0	92	0	1	1	1	1	1	39	2	29	5.38516	0	1.34483	24	0	133	6
1	2	0	55	3	1	58	170	20.0692	1	0	0	0	0	1	1	141	89	105.27		1	M	0	5.7	1	219	0	1	1	0	0	0	0	89	1	0	1	1	1	0	26	0	18	4.24264	0	1.44444	16	0	96	8
1	3	0	65	3	1	85	172	28.7317	1	0	1	0	0	1	1	133	90	103.29		1	XL	0	5.6	1	328	1	0	1	0	0	0	0	109	1	1	1	1	0	1	19	0	15	3.87298	0	1.26667	184	2	72	4
1	4	0	54	3	1	90	178	28.4055	0	0	1	0	0	1	0	143	80	99.99		3	M	0	6.4	0	273	0	1	0	0	10	1	0	119	1	1	1	0	1	1	26	0	44	6.63325	0	0.590909	29	0	99	13
1	5	0	69	3	1	78	165	28.6501	0	0	1	0	0	1	0	170	115	132		5	M	0	6.7	1	297	1	1	0	0	0	0	0	99	1	1	1	0	1	1	29	0	36	6	0	0.805556	38	1	73	18
1	6	0	46	3	1	92	165	33.7925	0	1	1	0	0	1	1	132	86	100.32		3	XL	0	4.2	0	297	1	0	0	1	0	0	0	102	1	1	1	1	1	1	24	0	52	7.2111	0	0.461538	32	0	91	19
1	7	0	64	3	1	65	172	21.9713	1	0	0	0	1	1	1	123	60	80.19		1	M	0	6.1	1	218	0	1	1	0	20	1	0	88	1	0	1	1	1	0	17	0	9	3	0	1.88889	14	0	68	6
1	8	0	66	3	1	94	176	30.3461	1	1	1	0	0	1	1	116	59	77.22		5	XL	0	4.8	1	290	1	1	1	0	0	0	0	112	1	1	1	1	1	1	22	0	24	4.89898	0	0.916667	20	0	54	20
1	9	0	63	3	1	73	180	22.5309	0	0	0	0	0	0	0	136	97	108.9		1	M	0	5.9	1	162	0	0	0	0	0	0	0	92	1	0	1	0	1	0	31	0	17	4.12311	0	1.82353	15	0	99	27
1	10	0	63	3	1	80	171	27.3588	0	0	1	0	0	1	0	141	73	94.71		2	M	0	4.6	0	258	0	1	0	0	20	1	0	98	1	1	1	0	1	1	23	0	36	6	0	0.638889	38	1	78	11
1	11	0	62	3	1	87	176	28.0863	0	0	1	0	0	1	0	130	70	89.1		1	M	0	4	1	302	1	0	0	1	0	0	0	101	1	1	1	0	0	0			48	6.9282	0		31	0	54	34
1	12	0	63	3	1	70	175	22.8571	0	0	0	0	0	0	0	133	88	101.97		3	M	0	4.4	1	206	0	0	0	1	30	1	0	70	1	0	1	0	1	0	20	0	24	4.89898	0	0.833333	21	0	100	11
1	13	0	60	3	1	53	163	19.9481	0	0	0	0	0	0	0	136	81	98.34		3	M	0	3	1	235	0	1	0	0	10	1	0	81	1	0	1	0	1	0	17	0	16	4	0	1.0625	17	0	81	10
1	14	0	64	3	1	80	165	29.3848	0	0	1	0	0	1	0	161	97	117.15		1	M	0	7.1	1	338	1	1	0	0	10	1	0	99	1	1	1	0	1	1	19	0	15	3.87298	0	1.26667	39	1	62	10
1	15	0	62	3	1	90	180	27.7778	1	0	1	0	0	1	1	127	97	105.93		1	M	0	4.7	1	245	0	0	1	0	10	1	0	102	1	1	1	1	1	1	27	0	41	6.40312	0	0.658537	248	2	92	13
1	16	0	63	3	1	78	171	26.6749	0	0	1	0	0	1	0	130	73	91.08		3	M	0	4.1	1	255	0	0	0	1	10	1	0	80	1	0	1	1	1	0	27	0	42	6.48074	0	0.642857	117	2	76	11
1	17	0	68	3	0	74	168	26.2188	1	0	1	0	0	1	1	119	72	86.79		3	XL	0	4.1	1	236	0	0	1	0	0	0	0	82	0	1	1	1	1	1	16	0	23	4.79583	0	0.695652	22	0	52	21
1	18	0	55	3	0	79	164	29.3724	0	0	1	0	1	1	1	134	98	108.9		2	XL	0	5.2	1			1	0	0	0	0	0	89	0	1	1	1	1	1	22	0	19	4.3589	0	1.15789	58	1	85	5
1	19	1	64	3	1	110	183	32.8466	1	1	1	0	1	1	1	103	78	85.47		1	XL	1	10.1	1	395	1	0	1	0	30	1	0	121	1	1	0	1	1	1	32	0	53	7.28011	0	0.603774	34	0	31	8
1	20	0	60	3	0	70	160	27.3438	0	0	1	0	0	1	0	126	75	91.08		1	M	0	4.6	1	308	1	1	0	0	0	0	0	105	0	1	0	0	1	0	20	0	16	4	0	1.25	22	0	54	11
1	21	0	56	3	1	84	180	25.9259	0	0	1	0	0	1	0	125	75	90.75		3	M	0	5.8	1	251	0	0	0	0	10	1	0	91	1	0	0	0	0	0	31	0	48	6.9282	0	0.645833	22	0	70	20
1	22	0	60	3	1	100	170	34.6021	0	1	1	0	1	1	1	153	93	111.87		3	XL	0	5.5	1	290	1	1	0	0	10	1	0	124	1	1	1	0	1	1	23	0	14	3.74166	0	1.64286	41	1	62	18
1	23	0	59	3	1	76	176	24.5351	0	0	0	0	0	0	0	144	75	97.02		3	M	0	5.1	1	259	0	0	0	0	35	1	1	99	1	1	1	1	1	1	31	0	28	5.2915	0	1.10714	30	0	89	24
1	24	0	69	3	1	110	176	35.5114	1	1	1	0	1	1	1	143	60	86.79		2	XL	0	6.6	0	400	1	0	1	0	30	1	0	101	1	1	1	1	1	1	21	0	29	5.38516	0	0.724138	45	1	85	16
1	25	0	66	3	1	76	177	24.2587	0	0	0	0	0	0	0	158	76	102.3		1	M	0	5.1	1	245	0	1	0	1	10	1	0	93	1	0	1	0	0	0	23	0	13	3.60555	0	1.76923	33	0	58	17
1	26	0	48	3	1	65	186	18.7883	1	0	0	0	0	1	1	122	73	88.44		3	M	0	4.7	1	216	0	1	1	1	0	0	0	79	1	0	0	1	1	0	30	0	36	6	0	0.833333	27	0	64	9
1	27	1	65	3	1	118	185	34.4777	1	1	1	0	0	1	1	167	88	113.19		1	XL	1	10	1	374	1	0	1	0	30	1	0	129	1	1	1	1	1	1	31	0	25	5	0	1.24	68	1	69	12
1	28	0	59	3	1	145	182	43.7749	0	1	1	0	0	1	1	126	86	98.34		1	XL	0	6.9	1	382	1	1	0	0	0	0	0	129	1	1	1	0	1	1	29	0	46	6.78233	0	0.630435	47	1	69	11
1	29	0	51	3	0	96	168	34.0136	0	1	1	0	1	1	1	134	83	99		3	XL	0	3.5	1	356	1	1	0	1	0	0	0	105	0	1	1	0	1	1	23	0	22	4.69042	0	1.04545	37	1	94	6
1	30	0	63	3	0	60	174	19.8177	0	0	0	0	0	0	0	90	50	62.7		1	M	0	4.1	1	214	0	1	0	0	0	0	0	80	0	1	0	0	1	0	29	0	33	5.74456	0	0.878788	26	0	60	10
1	31	0	69	3	1	80	170	27.6817	0	0	1	1	1	1	1	142	83	101.64		2	M	0	6.2	1	222	0	1	0	0	0	0	0	98	1	1	1	1	1	1	58	2	57	7.54983	1	1.01754	39	1	85	30
1	32	0	70	3	1	84	173	28.0664	0	0	1	0	1	1	1	112	61	77.22		3	M	0	7.6	1	362	1	1	0	0	30	1	0	109	1	1	1	0	1	1	24	0	21	4.58258	0	1.14286	41	1	79	11
1	33	0	47	3	1	87	175	28.4082	0	0	1	1	0	1	1	95	67	75.57		3	M	0	6	1	262	0	0	0	0	10	1	0	103	1	1	1	0	1	1	38	2	82	9.05539	1	0.463415	85	1	76	21
1	34	0	56	3	1	74	184	21.8573	0	0	0	0	0	0	0	184	74	109.56		2	M	0	5.8	1	235	0	1	0	0	30	1	0	87	1	0	1	0	0	0	17	0	23	4.79583	0	0.73913	28	0	41	21
1	35	0	62	3	1	82	168	29.0533	1	0	1	0	1	1	1	119	79	91.41		1	XL	0	3.6	1	299	1	0	1	0	10	1	0	104	1	1	0	1	1	1	40	2	26	5.09902	0	1.53846	26	0	38	7
1	36	0	64	3	1	67	172	22.6474	0	0	0	0	0	0	0	118	72	86.46		3	M	0	3.4	1	274	0	0	0	0	20	1	0	89	1	0	1	0	0	0	34	0	34	5.83095	0	1	29	0	82	15
1	37	0	56	3	1	74	166	26.8544	0	0	1	0	0	1	0	109	67	80.19		1	M	0	4.5	1	189	0	1	0	0	20	1	0	81	1	0	0	0	1	0	20	0	8	2.82843	0	2.5	34	0	93	8
1	38	0	68	3	1	82	170	28.3737	0	0	1	0	0	1	0	146	100	114.18		3	XL	0	3.1	1	278	1	1	0	1	0	0	0		1		1	1	1		28	0	36	6	0	0.777778	37	1	90	19
1	39	0	44	3	1	80	160	31.25	1	1	1	0	0	1	1	129	86	99.33		2	XL	0	6.5	1	331	1	1	1	0	20	1	0	111	1	1	1	1	1	1	25	0	25	5	0	1	25	0	46	11
1	40	0	64	3	1	91	181	27.7769	0	0	1	0	1	1	1	107	66	78.87		1	M	0	5.2	1	236	0	1	0	1	10	1	0	101	1	1	0	0	1	0	26	0	24	4.89898	0	1.08333	22	0	67	12
1	41	1	61	3	1	93	181	28.3874	1	0	1	1	0	1	1	106	67	79.2		3	M	1	14.7	1	296	1	1	1	0	20	1	0	110	1	1	1	1	1	1	121	4	184	13.5647	1	0.657609	179	2	117	13
1	42	0	66	3	1	78	178	24.6181	1	0	0	0	0	1	1	113	70	83.49		3	M	0	4	1	288	1	1	1	0	20	1	0	90	1	0	1	1	1	0	23	0	22	4.69042	0	1.04545	20	0	61	22
1	43	0	58	3	1	70	175	22.8571	0	0	0	0	1	1	1	129	86	99.33		3	M	0	4.1	1	292	1	1	0	0	0	0	0	88	1	0	1	1	1	0	44	2	50	7.07107	0	0.88	65	1	54	16
1	44	0	62	3	1	71	179	22.1591	0	0	0	1	0	1	1	82	57	64.68		5	M	0	6.4	1	227	0	1	0	0	10	1	0	90	1	0	0	0	0	0	45	2	73	8.544	1	0.616438	60	1	69	10
1	45	0	61	3	1	73	167	26.1752	1	0	1	0	0	1	1	142	68	91.74		2	M	0	4.1	1	207	0	1	1	0	20	1	0	96	1	1	1	1	0	1	24	0	24	4.89898	0	1	23	0	74	28
1	46	0	49	3	1	85	167	30.478	0	1	1	0	1	1	1	128	81	95.7		2	XL	0	7.7	1	269	0	1	0	1	0	0	0	109	1	1	0	0	1	0	22	0	13	3.60555	0	1.69231	25	0	53	13
1	47	1	62	3	1	53	170	18.3391	0	0	0	1	0	1	1	122	63	81.84		2	M	1	8.1	1	257	0	0	0	0	0	0	0	79	1	0	1	0	1	0	77	4	202	14.2127	1	0.381188	311	2	825	16
1	48	0	70	3	1	73	178	23.04	0	0	0	0	0	0	0	109	60	75.57		3	M	0	3.3	1	190	0	1	0	0	0	0	0	75	1	0	0	0	1	0	22	0	25	5	0	0.88	26	0	83	12
1	49	0	69	3	1	70	163	26.3465	0	0	1	0	0	1	0	131	84	98.67		3	M	0	4.6	1	215	0	0	0	0	60	1	1	90	1	0	1	0	1	0	29	0	32	5.65685	0	0.90625	48	1	64	17
1	50	0	54	3	1	116	186	33.5299	0	1	1	0	1	1	1	151	100	115.83		1	XL	0	4.8	1	309	1	1	0	1	0	0	0	115	1	1	1	1	1	1	32	0	48	6.9282	0	0.666667	60	1	108	11
1	51	0	66	3	1	82	162	31.2452	1	1	1	0	1	1	1	132	68	88.44		1	XL	0	3.8	0	275	1	0	1	0	0	0	0	105	1	1	1	1	1	1	20	0	11	3.31662	0	1.81818	42	1	88	8
1	52	0	58	3	1	80	180	24.6914	0	0	0	0	0	0	0	118	84	94.38		2	M	0	6.9	1	262	0	1	0	0	0	0	0	85	1	0	1	0	1	0	47	2	20	4.47214	0	2.35	80	1	68	6
1	53	0	55	3	0	74	159	29.271	1	0	1	0	1	1	1	133	69	89.43		2	XL	0	2.7	1	285	1	0	1	0	0	0	0	91	0	1	1	1	1	1	30	0	14	3.74166	0	2.14286	10	0	82	5
1	54	0	45	3	0	76	160	29.6875	0	0	1	0	1	1	1	92	52	64.68		2	M	0	3.9	1	336	1	0	0	1	0	0	0	79	0	0	1	1	1	0	16	0	15	3.87298	0	1.06667	18	0	44	4
1	55	0	61	3	1	74	172	25.0135	1	0	1	0	0	1	1	131	73	91.41		2	M	0	4.7	1	228	0	0	1	1	20	1	0	85	1	0	1	1	1	0	30	0	25	5	0	1.2	35	1	42	8
1	56	0	38	0	1	81	171	27.7008	0	0	1	1	0	1	1	85	66	71.61		3	M	0	3.4	1	306	1	1	0	1	0	0	0	94	1	1	0	0	0	0	30	0	67	8.18535	1	0.447761	52	1	178	16
1	57	1	57	3	0	85	175	27.7551	0	0	1	1	1	1	1	90	63	71.28		5	M	1	9.6	1	264	0	1	0	0	0	0	0	97	0	1	1	0	1	1	51	2	68	8.24621	1	0.75	117	2	74	10
1	58	0	63	3	1	55	160	21.4844	0	0	0	0	0	0	0	162	83	108.24		1	M	0	4	1	264	0	1	0	0	40	1	1	90	1	0	1	0	1	0	14	0	6	2.44949	0	2.33333	10	0	104	4
1	59	0	65	3	1	110	192	29.8394	0	0	1	0	1	1	1	168	95	118.14		2	M	0	3.7	1	237	0	1	0	0	20	1	0	110	1	1	1	0	1	1	22	0	15	3.87298	0	1.46667	30	0	58	12
1	60	0	48	3	1	87	168	30.8248	1	1	1	0	1	1	1	111	83	91.41		3	XL	0	7.6	1	274	0	1	1	1	30	1	0	101	1	1	1	1	1	1	26	0	37	6.08276	0	0.702703	51	1	80	13
1	61	0	53	3	1	102	182	30.7934	1	1	1	0	1	1	1	115	87	95.37		1	XL	0	5.4	1	285	1	1	1	0	20	1	0	115	1	1	1	1	1	1	27	0	34	5.83095	0	0.794118	51	1	65	6
1	62	0	45	3	1	90	170	31.1419	0	1	1	0	1	1	1	95	73	79.53		1	XL	0	3.6	1	266	0	0	0	0	10	1	0	109	1	1	1	0	1	1	23	0	35	5.91608	0	0.657143	30	0	128	9
1	63	0	65	3	1	77	174	25.4327	0	0	1	0	0	1	0	126	73	89.76		1	M	0	5.9	1	285	1	1	0	0	0	0	0	85	1	0	0	1	1	0	33	0	36	6	0	0.916667	70	1	91	19
1	64	0	69	3	1	70	170	24.2215	0	0	0	0	0	0	0	84	50	60.72		1	M	0	4.6	1	191	0	0	0	0	30	1	0	84	1	0	1	0	1	0	24	0	22	4.69042	0	1.09091	60	1	59	46
1	65	0	68	3	1	70	172	23.6614	1	0	0	0	1	1	1	112	56	73.92		2	M	0	7.1	1	322	1	0	1	0	10	1	0	98	1	1	0	1	1	1	34	0	54	7.34847	0	0.62963	268	2	154	4
1	66	0	68	3	1	62	173	20.7157	1	0	0	0	0	1	1	122	82	94.38		2	M	0	3.3	1	199	0	0	1	0	0	0	0	78	1	0	1	1	1	0	18	0	13	3.60555	0	1.38462	12	0	76	14
1	67	0	63	3	1	75	172	25.3515	0	0	1	0	0	1	0	90	57	67.32		3	M	0	5.3	1	267	0	0	0	0	0	0	0	87	1	0	0	0	0	0	32	0	53	7.28011	0	0.603774	55	1	97	21
1	68	0	67	3	1	78	178	24.6181	0	0	0	0	0	0	0	148	74	97.68		1	M	0	4.4	1	302	1	1	0	1	0	0	0	88	1	0	1	0	1	0	31	0	28	5.2915	0	1.10714	31	0	51	14
1	69	0	57	3	1	78	175	25.4694	0	0	1	0	0	1	0	113	67	81.51		3	M	0	7.5	1	329	1	1	0	0	0	0	0	85	1	0	1	0	1	0	26	0	35	5.91608	0	0.742857	66	1	71	13
1	70	0	69	3	1	110	170	38.0623	1	1	1	0	1	1	1	150	91	109.56		1	XL	0	6.8	1	333	1	1	1	1	0	0	0	120	1	1	1	1	1	1	30	0	23	4.79583	0	1.30435	38	1	37	9
1	71	0	60	3	1	97	188	27.4445	0	0	1	0	0	1	0	104	62	75.24		2	M	0	5.8	1	343	1	1	0	1	10	1	0		1		1	0	0		27	0	20	4.47214	0	1.35	52	1	70	25
1	72	0	54	3	1	84	183	25.0829	0	0	1	0	0	1	0	163	83	108.57		1	M	0	4.1	1	303	1	0	0	0	20	1	0	93	1	0	1	0	1	0	25	0	27	5.19615	0	0.925926	15	0	72	13
1	73	0	62	3	1	82	180	25.3086	0	0	1	0	1	1	1	113	86	94.05		1	M	0	5.2	1	353	1	1	0	1	0	0	0	95	1	1	1	1	1	1	23	0	34	5.83095	0	0.676471	48	1	59	13
1	74	0	69	3	1	82	168	29.0533	0	0	1	0	0	1	0	125	79	93.39		3	M	0	5.8	1	259	0	0	0	1	0	0	0	101	1	1	1	1	1	1	20	0	34	5.83095	0	0.588235	28	0	54	33
1	75	0	57	3	1	68	176	21.9525	1	0	0	0	1	1	1	105	64	76.89		1	M	0	3.5	1	183	0	1	1	0	30	1	0	82	1	0	1	1	1	0	17	0	19	4.3589	0	0.894737	18	0	99	7
1	76	0	68	3	1	82	182	24.7555	0	0	0	0	0	0	0	91	43	58.41		2	M	0	4.2	1	306	1	0	0	0	0	0	0	90	1	0	1	0	1	0	24	0	16	4	0	1.5	29	0	57	16
1	77	0	67	3	1	83	167	29.7608	1	0	1	1	1	1	1	135	65	87.45		1	XL	0	5.3	1	358	1	1	1	0	40	1	1	103	1	1	1	1	1	1	62	2	78	8.83176	1	0.794872	110	2	78	9
1	78	0	69	3	1	81	173	27.0641	0	0	1	0	0	1	0	109	67	80.19		2	M	0	3.9	1	196	0	1	0	0	10	1	0	100	1	1	0	0	1	0	29	0	36	6	0	0.805556	17	0	96	16
1	79	0	70	3	0	77	163	28.9811	1	0	1	0	1	1	1	120	68	84.48		2	XL	0	4.7	1	336	1	0	1	0	0	0	0	88	0	1	1	1	1	1	40	2	43	6.55744	0	0.930233	48	1	95	7
1	80	0	53	3	1	86	172	29.0698	0	0	1	1	0	1	1	122	77	91.08		1	M	0	6.1	1	288	1	1	0	1	0	0	0	102	1	1	0	0	1	0	25	0	55	7.4162	1	0.454545	36	1	84	13
1	81	0	58	3	1	90	176	29.0548	1	0	1	0	0	1	1	107	65	78.21		3	M	0	3.3	1	277	1	1	1	0	20	1	0	110	1	1	0	1	1	1	23	0	24	4.89898	0	0.958333	34	0	74	7
1	82	0	70	3	1	100	170	34.6021	1	1	1	0	1	1	1	130	63	84.48		4	XL	0	7.7	1	266	0	0	1	0	0	0	0		1		1	1	1		18	0	10	3.16228	0	1.8	23	0	79	5
1	83	0	62	3	1	85	185	24.8356	0	0	0	0	0	0	0	108	68	80.52		3	M	0	4.2	1	304	1	0	0	0	20	1	0	94	1	1	0	1	0	0	25	0	28	5.2915	0	0.892857	28	0	76	25
1	84	0	59	3	1	90	170	31.1419	1	1	1	0	0	1	1	124	81	94.38		3	XL	0	4.4	1	277	1	0	1	1	0	0	0	105	1	1	1	1	1	1	30	0	38	6.16441	0	0.789474	44	1	63	8
1	85	1	66	3	1	117	170	40.4844	0	1	1	0	1	1	1	167	93	116.49		1	XL	1	8.7	1	399	1	1	0	0	0	0	0	125	1	1	1	1	1	1	31	0	44	6.63325	0	0.704545	87	1	24	17
1	86	0	67	3	1	90	175	29.3878	0	0	1	0	0	1	0	127	88	99.99		3	M	0	4.9	1	273	0	1	0	0	10	1	0	110	1	1	1	1	1	1	22	0	17	4.12311	0	1.29412	26	0	50	11
1	87	0	59	3	1	100	178	31.5617	1	1	1	0	1	1	1	133	74	92.73		1	XL	0	4.7	1	386	1	1	1	0	0	0	0	116	1	1	1	1	1	1	19	0	12	3.4641	0	1.58333	16	0	46	5
1	88	0	66	3	1	68	163	25.5937	0	0	1	0	0	1	0	105	67	78.87		2	M	0	6.3	1	341	1	1	0	0	0	0	0	90	1	0	1	0	1	0	27	0	37	6.08276	0	0.72973	21	0	83	15
1	89	0	62	3	1	74	165	27.1809	1	0	1	0	0	1	1	116	68	83.16		2	M	0	7.3	1	223	0	0	1	0				100	1	1	0	1	1	1	33	0	42	6.48074	0	0.785714	72	1	81	13
1	90	0	59	3	1	96	176	30.9917	1	1	1	0	1	1	1	90	50	62.7		2	XL	0	2.3	1	324	1	1	1	0	20	1	0	104	1	1	0	1	1	1	18	0	20	4.47214	0	0.9	27	0	34	8
1	91	0	57	3	1	78	174	25.763	0	0	1	0	1	1	1	90	58	67.98		1	M	0	3.5	1	283	1	1	0	0	10	1	0	88	1	0	0	1	1	0	28	0	34	5.83095	0	0.823529	25	0	75	12
1	92	0	60	3	1	90	175	29.3878	0	0	1	0	0	1	0	132	92	104.28		1	XL	0	1.5	1	191	0	1	0	0	10	1	0	102	1	1	1	0	1	1	28	0	26	5.09902	0	1.07692	16	0	64	14
1	93	0	53	3	1	80	170	27.6817	0	0	1	0	0	1	0	101	64	75.57		3	M	0	5.7	1	296	1	1	0	0	0	0	0	93	1	0	1	0	1	0	25	0	31	5.56776	0	0.806452	29	0	85	25
1	94	0	57	3	1	103	180	31.7901	1	1	1	0	0	1	1	176	103	126.06		1	XL	0	3.1	1	334	1	1	1	0	10	1	0	121	1	1	1	1	1	1	24	0	32	5.65685	0	0.75	27	0	86	20
1	95	0	64	3	0	108	150	48	1	1	1	0	1	1	1	136	80	97.68		2	XL	0	3.1	1	324	1	1	1	0	0	0	0	112	0	1	1	1	1	1	21	0	17	4.12311	0	1.23529	22	0	59	6
1	96	0	67	3	0	82	162	31.2452	0	1	1	0	0	1	1	126	62	82.5		2	XL	0	4.5	1	367	1	1	0	1	30	1	1	100	0	1	1	0	1	1	31	0	38	6.16441	0	0.815789	48	1	46	8
1	97	0	54	3	0	51	156	20.9566	0	0	0	0	0	0	0	133	90	103.29		1	M	0	5.2	1	190	0	0	0	0	0	0	0	65	0	0	1	0	1	0	18	0	36	6	0	0.5	17	0	82	17
1	98	0	69	3	1	95	172	32.112	1	1	1	0	0	1	1	95	71	78.21		2	XL	0	3.9	0	341	1	1	1	1	0	0	0	107	1	1	1	1	1	1	19	0	16	4	0	1.1875	24	0	106	14
1	99	0	70	3	1	70	169	24.5089	0	0	0	0	0	0	0	134	81	97.68		2	M	0	4.3	1	172	0	0	0	0	0	0	0	90	1	0	1	0	0	0	30	0	45	6.7082	0	0.666667	29	0	69	10
1	100	0	58	3	1	84	183	25.0829	0	0	1	0	1	1	1	127	79	94.05		1	M	0	4.9	1	315	1	0	0	0	40	1	1	98	1	1	0	1	1	1	30	0	33	5.74456	0	0.909091	100	2	54	24
1	101	0	68	3	1	60	160	23.4375	0	0	0	0	0	0	0	117	67	82.83		1	M	0	7.9	1	217	0	1	0	1	0	0	0	87	1	0	1	1	1	0	35	2	29	5.38516	0	1.2069	23	0	69	34
1	102	0	68	3	1	91	170	31.4879	0	1	1	0	0	1	1	102	46	64.02		1	XL	0	4.9	1	338	1	1	0	1	20	1	0	105	1	1	1	0	1	1	23	0	23	4.79583	0	1	46	1	6	7
1	103	0	57	3	1	76	180	23.4568	0	0	0	0	0	0	0	120	86	96.36		1	M	0	6.3	1	258	0	1	0	0	10	1	0		1		1	0	1		19	0	20	4.47214	0	0.95	128	2	96	7
1	104	0	53	3	1	110	185	32.1402	0	1	1	0	0	1	1	111	80	89.43		3	XL	0	5.9	1	356	1	1	0	0	0	0	0	110	1	1	1	0	1	1	29	0	42	6.48074	0	0.690476	54	1	77	13
1	105	0	64	3	0	64	160	25	1	0	1	0	1	1	1	186	96	124.74		1	M	0	5.8	1	318	1	0	1	0	0	0	0	88	0	1	1	1	1	1	18	0	13	3.60555	0	1.38462	23	0	61	16
1	106	0	67	3	1	90	176	29.0548	0	0	1	0	0	1	0	113	67	81.51		5	M	0	6.7	1	352	1	1	0	1	0	0	0	100	1	1	1	0	0	0	32	0	49	7	0	0.653061	42	1	56	23
1	107	0	59	3	1	70	170	24.2215	0	0	0	0	0	0	0	115	84	93.39		1	M	0	6.2	1	181	0	1	0	0	0	0	0	93	1	0	1	0	1	0	16	0	14	3.74166	0	1.14286	26	0	80	7
1	108	0	55	3	0	72	160	28.125	0	0	1	0	0	1	0	122	77	91.08		3	M	0	3.4	1	269	0	1	0	0	10	1	0	78	0	0	1	0	1	0	29	0	27	5.19615	0	1.07407	22	0	103	14
1	109	0	61	3	1	85	172	28.7317	0	0	1	0	1	1	1	149	90	108.57		5	M	0	6.2	1	267	0	1	0	1	10	1	0	99	1	1	1	0	1	1	20	0	17	4.12311	0	1.17647	31	0	47	7
1	110	0	68	3	0	64	165	23.5078	0	0	0	0	0	0	0	105	60	74.25		5	M	0	3.8	1	263	0	0	0	0	20	1	0	89	0	1	0	0	1	0	32	0	29	5.38516	0	1.10345	58	1	71	12
1	111	0	69	3	1	79	167	28.3266	0	0	1	1	0	1	1	100	70	79.2		2	M	0	6.4	1	293	1	1	0	0	40	1	1	99	1	1	1	1	1	1	40	2	55	7.4162	1	0.727273	62	1	52	13
1	112	0	54	3	0	64	154	26.986	0	0	1	0	0	1	0	148	88	106.92		2	M	0	3.5	1	193	0	0	0	0	0	0	0	88	0	1	1	0	0	0	24	0	23	4.79583	0	1.04348	22	0	68	9
1	113	0	52	3	0	64	166	23.2254	0	0	0	0	0	0	0	141	67	90.75		2	M	0	3.6	0	231	0	0	0	1	0	0	0	79	0	0	1	0	1	0	21	0	22	4.69042	0	0.954545	19	0	54	10
1	114	0	62	3	0	82	162	31.2452	1	1	1	0	0	1	1	125	73	89.43		2	XL	0	4.3	1	338	1	1	1	0	0	0	0	115	0	1	1	1	1	1	31	0	32	5.65685	0	0.96875	26	0	89	11
1	115	0	67	3	0	49	162	18.6709	0	0	0	0	0	0	0	116	68	83.16		3	M	0	6.1	1	235	0	0	0	0	0	0	0		0		0	0	1		26	0	16	4	0	1.625	20	0	68	6
1	116	0	68	3	1	70	173	23.3887	0	0	0	0	0	0	0	99	60	72.27		1	M	0	4.4	1	157	0	0	0	0	10	1	0	78	1	0	0	1	1	0	33	0	26	5.09902	0	1.26923	19	0	58	16
1	117	0	56	3	1	65.5	165	24.0588	0	0	0	0	0	0	0	112	66	80.52		3	M	0	4.5	1	229	0	1	0	0	0	0	0	90	1	0	0	0	1	0	21	0	26	5.09902	0	0.807692	36	1	75	8
1	118	0	59	3	1	83	175	27.102	0	0	1	0	1	1	1	91	64	72.27		2	M	0	5.9	1	315	1	1	0	0	10	1	0	94	1	1	1	1	1	1	33	0	38	6.16441	0	0.868421	125	2	57	13
1	119	0	70	3	0	80	167	28.6851	0	0	1	0	0	1	0	137	67	89.43		2	M	0	6.1	1	318	1	0	0	0	0	0	0	85	0	1	1	0	1	1	19	0	15	3.87298	0	1.26667	13	0	71	8
1	120	0	61	3	1	106	183	31.6522	0	1	1	0	0	1	1	104	76	84.48		2	XL	0	6.3	1	259	0	0	0	1	20	1	0	105	1	1	1	0	1	1	23	0	48	6.9282	0	0.479167	31	0	90	16
1	121	0	70	3	1	67	167	24.0238	0	0	0	0	0	0	0	98	58	70.62		2	XL	0	4.6	1	184	0	1	0	1	0	0	0	96	1	1	0	0	1	0	27	0	34	5.83095	0	0.794118	26	0	90	16
1	122	0	67	3	0	58	159	22.9421	0	0	0	0	1	1	1	96	71	78.54		2	M	0	3.4	1	230	0	0	0	0	0	0	0	85	0	1	1	0	1	1	20	0	11	3.31662	0	1.81818	11	0	54	8
1	123	0	58	3	1	108	175	35.2653	0	1	1	1	0	1	1	125	86	98.01		3	XL	0	3.8	1	261	0	0	0	1	0	0	0	116	1	1	1	0	1	1	97	4	220	14.8324	1	0.440909	122	2	115	12
1	124	0	60	3	1	85	180	26.2346	0	0	1	0	0	1	0	103	63	75.57		2	M	0	3.4	1	250	0	0	0	0	0	0	0	90	1	0	1	0	1	0	26	0	24	4.89898	0	1.08333	16	0	56	15
1	125	0	63	3	1	80	180	24.6914	1	0	0	0	0	1	1	117	68	83.49		1	M	0	4	1	245	0	0	1	0	0	0	0	95	1	1	1	1	1	1	28	0	34	5.83095	0	0.823529	26	0	51	14
1	126	0	41	3	1	105	183	31.3536	0	1	1	1	0	1	1	127	78	93.39		2	XL	0	4.1	1	229	0	0	0	0	0	0	0	114	1	1	0	0	1	0	32	0	64	8	1	0.5	66	1	101	18
1	127	0	57	3	0	76	168	26.9274	0	0	1	0	0	1	0	120	68	84.48		2	M	0	5	1	239	0	0	0	0	0	0	0	94	0	1	1	1	1	1	38	2	44	6.63325	0	0.863636	21	0	118	8
1	128	0	64	3	1	76	176	24.5351	0	0	0	0	0	0	0	139	84	101.31		1	M	0	4	1	310	1	1	0	1	0	0	0	94	1	1	1	0	1	1	26	0	19	4.3589	0	1.36842	15	0	80	7
1	129	0	69	3	1	110	180	33.9506	1	1	1	0	0	1	1	144	71	94.38		1	XL	0	5.6	1	359	1	1	1	1	20	1	0	110	1	1	1	1	1	1	28	0	35	5.91608	0	0.8	35	1	109	12
1	130	0	70	3	1	71	164	26.398	0	0	1	0	0	1	0	118	64	81.18		3	M	0	4.1	1	260	0	0	0	1	0	0	0	100	1	1	0	0	1	0	33	0	44	6.63325	0	0.75	56	1	93	30
1	131	0	60	3	1	76	175	24.8163	1	0	0	0	0	1	1	159	89	111.21		1	M	0	5.6	1	309	1	1	1	0	0	0	0	92	1	0	1	1	1	0	19	0	19	4.3589	0	1	42	1	44	10
1	132	0	67	3	1	70	175	22.8571	0	0	0	0	0	0	0	116	76	88.44		1	M	0	4.4	1	203	0	1	0	1	0	0	0	91	1	0	0	0	1	0	30	0	30	5.47723	0	1	54	1	80	14
1	133	0	65	3	1	84	176	27.1178	0	0	1	0	1	1	1	147	85	104.61		1	M	0	5.7	1	318	1	1	0	0	0	0	0	101	1	1	1	1	1	1	58	2	47	6.85565	0	1.23404	60	1	93	6
1	134	0	66	3	0	80	164	29.7442	1	0	1	0	1	1	1	126	86	98.34		1	XL	0	4	1	253	0	1	1	0	0	0	0	94	0	1	1	1	1	1	26	0	15	3.87298	0	1.73333	20	0	114	8
1	135	0	61	3	1	97	160	37.8906	1	1	1	0	1	1	1	140	85	102.3		3	XL	0	6.4	1	241	0	1	1	0	0	0	0	120	1	1	1	1	1	1	19	0	25	5	0	0.76	41	1	70	12
1	136	0	69	3	1	88	161	33.9493	0	1	1	0	0	1	1	147	72	96.03		3	XL	0	3.8	1	305	1	1	0	0	70	1	1	110	1	1	1	0	1	1	26	0	28	5.2915	0	0.928571	47	1	103	14
1	137	0	57	3	1	80	163	30.1103	0	1	1	0	1	1	1	145	78	99.33		2	XL	0	5.4	1	256	0	1	0	1	0	0	0	104	1	1	1	1	1	1	20	0	27	5.19615	0	0.740741	125	2	82	6.2
1	138	0	60	3	0	78	155	32.4662	0	1	1	0	0	1	1	125	70	87.45		3	XL	0	3	1	133	0	1	0	1	0	0	0	111	0	1	1	1	1	1	23	0	11	3.31662	0	2.09091	15	0	99	7
1	139	0	61	3	0	70	150	31.1111	0	1	1	0	0	1	1	131	72	90.75		3	XL	0	3.9	1	208	0	1	0	1	20	1	0	100	0	1	1	0	1	1	21	0	8	2.82843	0	2.625	19	0	93	10
1	140	0	65	3	0	76	160	29.6875	0	0	1	0	0	1	0	122	73	88.44		3	M	0	7.8	1	287	1	1	0	1	0	0	0		0		1	0	1		27	0	32	5.65685	0	0.84375	42	1	63	22
1	141	0	66	3	0	76	170	26.2976	0	0	1	0	0	1	0	120	60	79.2		2	M	0	3.6	1	295	1	0	0	0	0	0	0	99	0	1	1	0	1	1	20	0	18	4.24264	0	1.11111	16	0	66	26
1	142	0	68	3	1	70	170	24.2215	0	0	0	0	0	0	0	93	62	71.61		3	M	0	3.6	1	229	0	1	0	0	0	0	0	84	1	0	0	0	1	0	26	0	31	5.56776	0	0.83871	49	1	80	10
1	143	0	61	3	1	68	160	26.5625	0	0	1	0	0	1	0	136	84	100.32		2	M	0	6.4	1	208	0	0	0	1	20	1	0	95	1	1	1	0	0	1	27	0	26	5.09902	0	1.03846	27	0	69	19
1	144	0	68	3	1	91	172	30.7599	0	1	1	0	0	1	1	135	82	98.67		2	XL	0	4.1	1	296	1	1	0	1	10	1	0	111	1	1	1	0	1	1	26	0	28	5.2915	0	0.928571	55	1	76	13
1	145	0	50	3	1	72	176	23.2438	0	0	0	0	0	0	0	110	67	80.52		3	M	0	5.1	1	215	0	1	0	1	0	0	0	82	1	0	0	1	1	0	34	0	47	6.85565	0	0.723404	37	1	66	11
1	146	0	65	3	1	97	181	29.6084	1	0	1	0	1	1	1	135	80	97.35		2	XL	0	5.6	1	279	1	1	1	1	0	0	0	105	1	1	1	1	1	1	21	0	17	4.12311	0	1.23529	34	0	94	13
1	147	0	62	3	0	68	165	24.977	0	0	1	0	0	1	0	126	69	87.12		2	M	0	6.5	1	257	0	0	0	1	0	0	0	84	0	1	0	0	0	0	19	0	17	4.12311	0	1.11765	29	0	58	6.6
1	148	0	63	3	1	73	172	24.6755	0	0	0	0	0	0	0	97	59	70.95		1	M	0	4.8	1	239	0	1	0	1	0	0	0	88	1	0	0	0	1	0	27	0	9	3	0	3	31	0	61	9
1	149	0	53	3	1	75	172	25.3515	0	0	1	0	0	1	0	130	76	93.06		3	M	0	3.7	1	177	0	1	0	1	0	0	0	88	1	0	1	0	1	0	29	0	42	6.48074	0	0.690476	18	0	73	23
1	150	0	65	3	1	72	168	25.5102	0	0	1	0	0	1	0	122	63	81.84		1	M	0	6.7	1	277	1	1	0	0					1		1	0	1		20	0	23	4.79583	0	0.869565	17	0	84	8
1	151	0	53	3	0	60	165	22.0386	0	0	0	0	0	0	0	140	74	95.04		3	M	0	4.3	1	237	0	1	0	0	0	0	0	76	0	0	1	0	1	0	23	0	13	3.60555	0	1.76923	11	0	65	8
1	152	0	58	3	1	87	175	28.4082	1	0	1	0	1	1	1	164	107	124.74		1	M	0	7.6	1	249	0	1	1	0	10	1	0	96	1	1	1	1	1	1	23	0	31	5.56776	0	0.741935	42	1	100	10
1	153	0	66	3	1	76	176	24.5351	0	0	0	0	0	0	0	113	62	78.21		2	M	0	3.4	1	192	0	0	0	1	0	0	0	94	1	1	0	0	1	0	21	0	26	5.09902	0	0.807692	17	0	53	19
1	154	0	69	3	1	80	173	26.7299	0	0	1	0	0	1	0	121	64	82.17		1	M	0	6	1	324	1	1	0	0	0	0	0	89	1	0	0	0	1	0	16	0	8	2.82843	0	2	21	0	52	10
1	155	0	55	3	1	90	170	31.1419	0	1	1	0	0	1	1	129	83	97.35		1	XL	0	3.5	1	336	1	1	0	0	0	0	0	121	1	1	0	1	1	1	33	0	32	5.65685	0	1.03125	22	0	79	9
1	156	0	58	3	1	79	171	27.0169	0	0	1	0	0	1	0	158	83	106.92		1	M	0	6.3	1	308	1	1	0	0	20	1	0	111	1	1	1	1	1	1	23	0	28	5.2915	0	0.821429	31	0	88	13
1	157	0	65	3	1	74	166	26.8544	0	0	1	0	0	1	0	148	95	111.54		2	XL	0	6.1	1	279	1	0	0	1	0	0	0	100	1	1	1	0	1	1	28	0	35	5.91608	0	0.8	23	0	57	16
1	158	0	48	3	1	82	175	26.7755	1	0	1	0	0	1	1	133	84	99.33		1	M	0	6.9	1	400	1	1	1	0	0	0	0	98	1	1	1	1	1	1	27	0	18	4.24264	0	1.5	25	0	103	6
1	159	0	48	3	1	112	192	30.3819	0	1	1	1	1	1	1	129	92	103.29		1	XL	0	3.9	1	188	0	1	0	0	10	1	0	118	1	1	1	0	1	1	60	2	60	7.74597	1	1	406	2	76	24
1	160	0	67	3	0	61	159	24.1288	1	0	0	0	0	1	1	108	64	77.88		1	M	0	5.7	0	295	1	0	1	2	10	1	0	91	0	1	1	1	1	1	24	0	17	4.12311	0	1.41176	22	0	58	9
1	161	0	58	3	1	100	176	32.2831	0	1	1	0	0	1	1	113	79	89.43		3	XL	0	7.9	1	363	1	1	0	0	20	1	0	119	1	1	0	0	1	0	23	0	35	5.91608	0	0.657143	46	1	99	9
1	162	1	61	3	1	84	176	27.1178	0	0	1	0	0	1	0	107	70	81.51		2	M	1	9.5	1	218	0	0	0	0	0	0	0	88	1	0	0	0	0	0	24	0	28	5.2915	0	0.857143	17	0	43	10
1	163	0	48	3	1	119	186	34.397	1	1	1	0	1	1	1	115	70	84.15		2	XL	0	6.6	1	400	1	1	1	0	0	0	0	110	1	1	0	1	1	1	25	0	27	5.19615	0	0.925926	30	0	81	8
1	164	0	65	3	0	64	158	25.6369	0	0	1	0	0	1	0	128	75	91.74		3	M	0	3.8	1	301	1	1	0	1	0	0	0	88	0	1	1	0	1	1	27	0	36	6	0	0.75	24	0	112	9
1	165	0	69	3	0	60	154	25.2994	0	0	1	0	0	1	0	106	72	82.5		2	M	0	6.1	1	211	0	0	0	0	0	0	0	85	0	1	0	0	0	0	17	0	16	4	0	1.0625	14	0	50	11
1	166	0	58	3	1	108	182	32.6048	1	1	1	0	1	1	1	139	84	101.31		1	XL	0	6	1	395	1	1	1	1	0	0	0	114	1	1	1	1	1	1	26	0	44	6.63325	0	0.590909	50	1	81	23
1	167	0	45	3	1	83	165	30.4867	1	1	1	1	0	1	1	105	74	83.49		2	XL	0	6.9	1	281	1	0	1	0	60	1	1	102	1	1	1	1	1	1	37	2	74	8.60233	1	0.5	135	2	45	9
1	168	0	50	3	1	76.9	176	24.8257	0	0	0	0	0	0	0	102	70	79.86		2	M	0	5.1	1	197	0	1	0	0	0	0	0	91	1	0	0	0	1	0	31	0	51	7.14143	0	0.607843	35	1	51	7
1	169	0	47	3	1	114	184	33.672	0	1	1	0	1	1	1	160	88	110.88		3	XL	0	6.5	1	338	1	1	0	1	0	0	0	114	1	1	1	1	1	1	30	0	9	3	0	3.33333	27	0	87	8
1	170	0	70	3	1	81	173	27.0641	0	0	1	0	0	1	0	139	72	93.39		5	M	0	4.2	1			1	0	0	0	0	0	100	1	1	1	1	1	1	21	0	22	4.69042	0	0.954545	53	1	40	8
1	171	0	67	3	1	91	184	26.8785	1	0	1	0	0	1	1	140	71	93.06		1	M	0	5.4	1	303	1	1	1	0	10	1	0	100	1	1	1	1	1	1	31	0	39	6.245	0	0.794872	46	1	119	23
1	172	0	50	3	0	65	153	27.7671	0	0	1	0	0	1	0	112	70	83.16		3	M	0	4.6	1	235	0	0	0	1	0	0	0	83	0	1	1	1	1	1	45	2	25	5	0	1.8	22	0	106	10
1	173	1	69	3	1	95	174	31.378	1	1	1	1	1	1	1	110	80	89.1		2	XL	1	8.7	1	249	0	0	1	0	0	0	0	109	1	1	1	1	1	1	45	2	57	7.54983	1	0.789474	29	0	49	16
1	174	0	67	3	1	65	165	23.8751	0	0	0	0	0	0	0	140	79	98.34		1	M	0	2.9	1	197	0	0	0	1	0	0	0	89	1	0	1	1	1	0	19	0	17	4.12311	0	1.11765	17	0	85	6
1	175	0	48	3	1	85	171	29.0688	0	0	1	0	0	1	0	123	82	94.71		3	M	0	3.5	1	147	0	1	0	1	0	0	0	99	1	1	1	0	1	1	29	0	45	6.7082	0	0.644444	26	0	70	16
1	176	0	42	3	1	92	172	31.0979	0	1	1	0	1	1	1	110	79	88.44		3	XL	0	5.8	1	364	1	1	0	1	0	0	0	100	1	1	0	0	1	0	31	0	51	7.14143	0	0.607843	50	1	67	17
1	177	0	60	3	0	85	159	33.6221	1	1	1	0	1	1	1	135	91	104.61		1	XL	0	3.7	1	219	0	0	1	0	0	0	0	95	0	1	1	1	1	1	24	0	13	3.60555	0	1.84615	15	0	151	16
1	178	0	42	3	1	95	182	28.6801	0	0	0	0				125	86	98.01		2	M	0	5.4	1	346	1	1	0	1	10	1	0	107	1	1	1	0	1	1	35	2	35	5.91608	0	1	32	0	70	4
1	179	0	66	3	1	97	171	33.1726	1	1	1	0	1	1	1	142	87	104.28		1	XL	0	5.7	1	260	0	0	1	1					1		1	1	1		21	0	25	5	0	0.84	33	0	69	10
1	180	0	69	3	1	64	165	23.5078	0	0	0	0	0	0	0	113	77	88.11		1	M	0	4	1	208	0	1	0	0	40	1	1	85	1	0	0	0	1	0	18	0	14	3.74166	0	1.28571	17	0	64	12
1	181	0	59	3	1	77	168	27.2817	0	0	1	0	1	1	1	112	56	73.92		1	XL	0	4.5	1	291	1	1	0	0	0	0	0	94	1	1	1	0	1	1	25	0	25	5	0	1	24	0	62	12
1	182	0	56	3	1	65	178	20.5151	0	0	0	0	0	0	0	99	69	78.21		5	M	0	3.9	1	269	0	1	0	1	20	1	0	95	1	1	1	0	1	1	22	0	15	3.87298	0	1.46667	29	0	46	8
1	183	0	55	3	0	78	167	27.968	0	0	1	0	0	1	0	109	57	73.59		1	M	0	5.8	1	330	1	1	0	0	0	0	0	83	0	1	1	0	1	1	27	0	29	5.38516	0	0.931034	24	0	86	6
1	184	0	46	3	1	111	171	37.9604	1	1	1	0	0	1	1	127	85	98.01		3	XL	0	7.3	0	309	1	0	1	1	0	0	0	121	1	1	1	1	1	1	28	0	29	5.38516	0	0.965517	17	0	57	14
1	185	0	42	3	1	127	192	34.451	0	1	1	0	0	1	1	108	59	74.58		3	XL	0	2.6	0	100	0	0	0	1	10	1	0	70	1	0	0	0	1	0	52	2	54	7.34847	0	0.962963	21	0	64	12
1	186	0	52	3	1	81	172	27.3797	0	0	1	0	1	1	1	125	66	84.81		3	M	0	5.6	1	272	0	1	0	0					1		0	1	1		23	0	29	5.38516	0	0.793103	66	1	51	24
1	187	0	65	3	1	70	172	23.6614	0	0	0	0	0	0	0	145	91	107.91		3	M	0	6.1	1	196	0	1	0	1	0	0	0	85	1	0	1	1	1	0	31	0	28	5.2915	0	1.10714	14	0	92	13
1	188	0	63	3	0	58	156	23.833	0	0	0	0	0	0	0	103	55	70.29		1	M	0	4.3	1	158	0	0	0	0	0	0	0	79	0	0	1	1	1	0	21	0	21	4.58258	0	1	19	0	55	9
1	189	0	68	3	1	104	172	35.1541	0	1	1	0	0	1	1	134	57	81.84		2	XL	0	7.2	1	318	1	1	0	0	0	0	0	111	1	1	1	1	1	1	25	0	23	4.79583	0	1.08696	22	0	67	11
1	190	0	68	3	1	78	162	29.7211	1	0	1	0	1	1	1	143	75	96.69		1	M	0	2.9	1	320	1	1	1	1	0	0	0	102	1	1	1	1	1	1	25	0	30	5.47723	0	0.833333	73	1	37	5
1	191	0	43	3	1	80	174	26.4236	0	0	1	1	0	1	1	126	74	90.42		3	M	0	5.1	1	266	0	1	0	0	0	0	0	97	1	1	1	0	1	1	35	2	66	8.12404	1	0.530303	60	1	49	11
1	192	0	59	3	1	98.3	173	32.8444	0	1	1	0	0	1	1	111	76	86.79		2	XL	0	7.2	1	228	0	1	0	0	80	1	1	105	1	1	1	0	1	1	46	2	29	5.38516	0	1.58621	238	2	118	18
1	193	0	59	3	1	93	180	28.7037	0	0	1	0	0	1	0	121	72	87.45		3	M	0	4.6	1	286	1	1	0	0	20	1	0	105	1	1	1	1	1	1	23	0	24	4.89898	0	0.958333	21	0	56	11
1	194	1	68	3	1	68	162	25.9107	1	0	1	0	0	1	1	128	67	86.46		3	M	1	12	1	259	0	1	1	0	0	0	0	95	1	1	1	1	1	1	17	0	16	4	0	1.0625	17	0	59	8
1	195	0	57	3	1	86	180	26.5432	1	0	1	0	1	1	1	137	77	96.03		1	M	0	4.4	1	277	1	1	1	0	10	1	0	99	1	1	1	1	1	1	16	0	26	5.09902	0	0.615385	78	1	82	4
1	196	0	67	3	1	57.7	161	22.2599	0	0	0	0	0	0	0	104	56	71.28		2	M	0	4.7	1	272	0	1	0	0	20	1	0	73	1	0	0	0	1	0	29	0	27	5.19615	0	1.07407	23	0	72	6
1	197	1	64	3	1	72	161	27.7767	0	0	1	0	0	1	0	114	61	77.88		3	XL	1	8.8	1	251	0	1	0	0	60	1	1	106	1	1	0	1	1	1	15	0	11	3.31662	0	1.36364	38	1	53	10
1	198	0	58	3	1	87	183	25.9787	0	0	1	0	1	1	1	118	73	87.12		3	M	0	4.6	1	284	1	1	0	0	0	0	0	92	1	0	0	0	1	0	26	0	30	5.47723	0	0.866667	26	0	71	21
1	199	0	40	3	0	73	172	24.6755	1	0	0	0	0	1	1	102	70	79.86		3	M	0	4.6	1	253	0	1	1	1	0	0	0	74	0	0	0	1	1	0	23	0	21	4.58258	0	1.09524	37	1	94	10
0	200																			5
0	201																		7	3
0	202																			5
0	203																		2	1			2.6		191	0	1			5
0	204																		5	1
0	205																		1	4
0	206																		1	3
0	207																		1	1
0	208																		3	2
0	209																		1	1
0	210																		4	1
0	211																		1	2
0	212																		4	2
0	213																		5	1
0	214																		3	1
0	215																		3	2
0	216																		1	3
0	217																		1	2
0	218																		4	3
0	219																		1	4
0	220																		1	1
0	221																		1	4
0	222																		1	1
0	223																			1
0	224																		1	2
0	225																		4	3
0	226																		1	1
0	227																		1	3
0	228																		1	2
0	229																		3	2
0	230																			5
0	231																			5
0	232																		1	3
0	233																			4
0	234																			5
0	235																			2
0	236																		3	1
0	237																			5
0	238																		1	2
0	239																		1	3
0	240																			4
0	241																		2	1
0	242																		1	2
0	243																		5	1
0	244																		5	2
0	245																		5	3
0	246																			2
0	247																			1
0	248																			2
0	249																		5	1
0	250																			5
0	251																		1	1
0	252																		1	2
0	253																		1	2
0	254																		1	2
0	255																			5
0	256																		1	2
0	257																		1	3
0	258																			2
0	259																		1	1
0	260																		1	2
0	261																		3	3
0	262																		1	2
0	263																		1	1
0	264																		1	5
0	265																		1	3
0	266																		1	2
0	267																		5	3
0	268																			1
0	269																		3	2
0	270																		1	5
0	271																			2
0	272																		3	1
0	273																		5	1
0	274																		3	1
0	275																		1	1
0	276																		1	5
0	277																		3	3
0	278																		3	1
0	279																		1	2
0	280																			2
0	281																		1	1
0	282																		3	2
0	283																		1	3
0	284																		3	5
0	285																		3	3
0	286																			1
0	287																		1	1
0	288																			5
0	289																		1	3
0	290																		1	4
0	291																		1	5
0	292																		4	3
0	293																		1	3
0	294																			5
0	295																		1	4
0	296																		3	5
0	297																		1	1
0	298																			5
0	299																		3	2
0	300																		1	5
0	301																			5
0	302																			4
0	303																		4	5
0	304																		3	3
0	305																		1	2
0	306																		1	2
0	307																		1	4
0	308																		1	1
0	309																		1	2
0	310																		1	5
0	311																		1	1
0	312																			2
0	313																		4	5
0	314																		2	3
0	315																		1	2
0	316																		1	4
0	317																		1	1
0	318																		1	5
0	319																		1	4
0	320																		5	2
0	321																		1	4
0	322																		1	2
0	323																		1	1
0	324																			1
0	325																		1	2
0	326																		1	3
0	327																		1	3
0	328																		1	5
0	329																		1	5
0	330																		2	2
0	331																		1	2
0	332																		1	1
0	333																		1	3
0	334																		1	5
0	335																		1	2
0	336																		1	2
0	337																		1	3
0	338																		1	1
0	339																		1	1
0	340																		3	3
0	341																		1	3
0	342																		4	4
0	343																		1	2
0	344																			5
0	345																			4
0	346																		4	4
0	347																		1	2
0	348																		1	2
0	349																		1	1
0	350																			4
0	351																			2
0	352																			2
0	353																		4	5
0	354																			1
0	355																		4	2
0	356																		1	5
0	357																		1	2
0	358																		5	3
0	359																		5	3
0	360																		4	3
0	361																		1	5
0	362																		1	4
0	363																			2
0	364																		5	1
0	365																		1	3
0	366																			5
0	367																		3	2
0	368																		1	4
0	369																			5
0	370																		3	1
0	371																		3	5
0	372																		1	1
0	373																		1	3
0	374																		4	4
0	375																		3	3
0	376																		1	5
0	377																		3	3
0	378																			5
0	379																		3	3
0	380																		1	5
0	381																		4	2
0	382																		4	4
0	383																		1	4
0	384																		3	2
0	385																		1	5
0	386																		1	5
0	387																		3	1
0	388																		3	2
0	389																		1	1
0	390																		1	1
0	391																		1	1
0	392																		1	4
0	393																		1	5
0	394																		1	3
0	395																		3	1
0	396																		1	3
0	397																			1
0	398																		4	5
0	399																		3	1
0	400																		1	1
0	401																		1	1
0	402																		4	4
0	403																			2
0	404																		1	3
0	405																		1	1
0	406																		1	1
0	407																		1	3
0	408																		1	5
0	409																		1	1
0	410																			5
0	411																		1	2
0	412																		1	3
0	413																		1	1
0	414																			1
0	415																			5
0	416																		1	1
0	417																		3	1
0	418																			1
0	419																			2
0	420																		4	1
0	421																		4	4
0	422																		1	5
0	423
0	424																		1	5
0	425																		1	5
0	426																			5
0	427																		1	1
0	428																		3	1
0	429																		1	5
0	430																		3	2
0	431																			1
0	432																			5
0	433																			2
0	434																		1	5
0	435																		1	3
0	436																		1	3
0	437																		4	1
0	438																		3	3
0	439																		1	1
0	440																		1	5
0	441																		1	1
0	442																		1	2
0	443																		4	4
0	444																		1	3
0	445																		1	2
0	446																		1	2
0	447																		2	3
0	448																		1	1
0	449
0	450																		4	3
0	451																		1	5
0	452																		2	5
0	453																		1	2
0	454																		1	1
0	455																		3	3
0	456																			1
0	457																		4	1
0	458																			4
0	459																		1	1
0	460																			5
0	461																			5
0	462																		1	5
0	463																		5	3
0	464																		1	4
0	465																		1	5
0	466																		1	5
0	467																		1	5
0	468																			5
0	469																		1	5
0	470																		5	2
0	471																		5	3
0	472																		1	2
0	473																		1	4
0	474																		4	3
0	475																		1	1
0	476																		3	2
0	477																		1	1
0	478																		1	5
0	479																		2	3
0	480																		4	3
0	481																		1	2
0	482																		1	2
0	483																		1	5
0	484																		1	5
0	485																			2
0	486																			5
0	487																		1	2
0	488																		1	3
0	489																		1	2
0	490																		1	2
0	491																			2
0	492																		1	2
0	493																		1	2
0	494																		1	3
0	495																		1	2
0	496																			5
0	497																		1	1
0	498																		1	5
0	499																		1	5
0	500																			5
0	501																		1	1
0	502																		4	3
0	503																		1	3
0	504																		3	3
0	505																		4	3
0	506																		1	5
0	507																		3	3
0	508																			4
0	509																		1	5
0	510																		1	3
0	511																		1	2
0	512																		1	2
0	513																		4	5
0	514																		1	5
0	515																		2	2
0	516																		4	3
0	517																		1	2
0	518																		1	1
0	519																		1	2
0	520																		1	5
0	521																		1	5
0	522																			2
0	523																		1	5
0	524																		1	2
0	525																			2
0	526																		3	3
0	527																		1	5
0	528																			5
0	529																		1	1
0	530																		1	3
0	531																		4	4
0	532																		1	3
0	533																		1	1
0	534																		1	4
0	535																		3	5
0	536																		5	1
0	537																		1	4
0	538																		1	5
0	539																		4	5
0	540																			2
0	541																		3	2
0	542																		3	5
0	543																		5	5
0	544																		1	3
0	545																		4	5
0	546																		1	3
0	547																			1
0	548																		1	1
0	549																		1	1
0	550																		1	2
0	551																		1
0	552																		7	3
0	553																		1	4
0	554																		3	1
0	555																		1	2
0	556																		5	1
0	557																		1	2
0	558																		1	1
0	559																		1	1
0	560																		1	4
0	561																			4
0	562																		1	2
0	563																		3	2
0	564																		1	2
0	565																			2
0	566																		1	5
0	567																		1	1
0	568																		1	2
0	569																		1	3
0	570																			2
0	571																		4	4
0	572																		5	3
0	573																		3	3
0	574																		4	4
0	575																			2
0	576																		1	5
0	577																		2	1
0	578																		1	3
0	579																			5
0	580																		1	3
0	581																		1	2
0	582																		1	5
0	583																		1	5
0	584																			3
0	585																		1	3
0	586																		1	1
0	587																			5
0	588																			4
0	589																			2
0	590																		1	4
0	591																		3	1
0	592																		1	2
0	593																			4
0	594																		1	5
0	595																		1	5
0	596																		1	2
0	597																		1	4
0	598																		5	1
0	599																			5
0	600																		1	3
0	601																		1	5
0	602																			5
0	603																		4	1
0	604																		1	5
0	605																			4
0	606																		1	5
0	607																		1	2
0	608																		1	3
0	609																		1	4
0	610																		1	1
0	611																		1	2
0	612																		5	3
0	613																		2	1
0	614																		1	5
0	615																		1	3
0	616																			1
0	617																		3	2
0	618																		1	1
0	619																		1	3
0	620																			2
0	621																			2
0	622																		1	1
0	623																		1	1
0	624																		1	1
0	625																		1	4
0	626																		1	5
0	627																		1	1
0	628																			2
0	629																		1	3
0	630																			3
0	631																		1	2
0	632																			3
0	633																		2	2
0	634																			5
0	635																			1
0	636																			4
0	637																		1	1
0	638																		1	5
0	639																		1	2
0	640																		5	3
0	641																		3	2
0	642																		1	5
0	643																		1	1
0	644																		5	3
0	645																		1	1
0	646																		1	3
0	647																			4
0	648																		3	3
0	649																			1
0	650																			4
0	651																		1	1
0	652																		1	1
0	653																		2	3
0	654																		3	3
0	655																		1	5
0	656																			5
0	657																		1	5
0	658																		1	5
0	659																			5
0	660																			5
0	661																		5	3
0	662																		1	4
0	663																			4
0	664																			4
0	665																		1	3
0	666																		1	3
0	667																			4
0	668																		1	1
0	669																			4
0	670																			1
0	671																		1	5
0	672																		1	5
0	673																		1	4
0	674																		1	3
0	675																		1	1
0	676																		1	3
0	677																		1	5
0	678																		1	3
0	679																		1	2
0	680																		2	1
0	681																		5	2
0	682																		5	3
0	683																		1	5
0	684																		1	1
0	685																		1	1
0	686																		1	3
0	687																			5
0	688																			4
0	689																			4
0	690																		1	5
0	691																		1	1
0	692																		1	3
0	693																		4	3
0	694																		1	2
0	695																		1	2
0	696																		1	2
0	697																		1	2
0	698																		3	5
0	699																		1	1
0	700																		1	3
0	701																		1	4
0	702																		1	1
0	703																		2	1
0	704																		1	1
0	705																		5	3
0	706																		1	5
0	707																		3	1
0	708																		2	5
0	709																		1	4
0	710																		1	1
0	711																		1	2
0	712																		1	2
0	713																			5
0	714																		3	3
0	715																		1	5
0	716																			1
0	717																		1	2
0	718																		1	1
0	719																			4
0	720																		1	5
0	721																		4	4
0	722																		1	1
0	723																		1	2
0	724																			5
0	725																		3	1
0	726																		2	1
0	727																		3	3
0	728																		5	1
0	729																		1	2
0	730																		1	2
0	731																		1	4
0	732																		4	3
0	733																		2	2
0	734																		1	2
0	735																		1	2
0	736																		1	3
0	737																		1	4
0	738																			4
0	739																		1	5
0	740																		1	2
0	741																		1	4
0	742																		1	5
0	743																		2	1
0	744																		1	2
0	745																		1	3
0	746																		1	5
0	747																		1	1
0	748																		3	1
0	749																			3
0	750																		1	2
0	751																		1	4
0	752																			5
0	753																		1	3
0	754																			5
0	755																		4	4
0	756																		1	2
0	757																		4	3
0	758																		1	2
0	759																		1	2
0	760																		1	4
0	761																		1	3
0	762																			2
0	763																		1	4
0	764																			1
0	765																		1	2
0	766																		5	2
0	767																		1	5
0	768																		4	4
0	769																		1	2
0	770																		1	4
0	771																		5	1
0	772																			4
0	773																		1	4
0	774																		4	1
0	775																		3	1
0	776																		3	5
0	777																		1	5
0	778																			1
0	779																			5
0	780																			5
0	781																		1	1
0	782																		1	1
0	783																			2
0	784																		1	2
0	785																		1	4
0	786																		1	1
0	787																		1	1
0	788																		1	1
0	789																		1	2
0	790																		4	4
0	791																		4	2
0	792																		1	3
0	793																			5
0	794																		1	5
0	795																		4	1
0	796																		3	2
0	797																		1	4
0	798																		1	5
0	799																		4	3
0	800																		1	1
0	801																		5	1
0	802																		1	5
0	803																		7	2
0	804																		4	3
0	805																			4
0	806																		3	1
0	807																		1	2
0	808
0	809																		1	2
0	810																		5	3
0	811																		4	3
0	812																			1
0	813																		4	4
0	814																		5	3
0	815																		2	2
0	816																		1	4
0	817																		4	4
0	818																		1	5
0	819																		1	1
0	820																		1	3
0	821																			2
0	822																		4	3
0	823																		1	2
0	824																		1	1
0	825																		1	5
0	826																		2	1
0	827																			5
0	828																		1	3
0	829																		1	2
0	830																			5
0	831																		3	2
0	832																		1	2
0	833																			5
0	834																		1	2
0	835																		5	5
0	836																		3	1
0	837																		1	3
0	838																		7	2
0	839																		1	1
0	840																		3	1
0	841																		1	1
0	842																		1	4
0	843																		3	1
0	844																		1	3
0	845																		1	2
0	846																			4
0	847																			5
0	848																		1	3
0	849																		1	5
0	850																			1
0	851																		1	5
0	852																		1	1
0	853																			4
0	854																		1	5
0	855																		1	5
0	856																		1	1
0	857																		1	3
0	858																		5	3
0	859																		1	1
0	860																		1	3
0	861																		3	3
0	862																		1	2
0	863																		1	2
0	864																		1	2
0	865																		3	2
0	866																		1	3
0	867																		1	2
0	868																		1	5
0	869																		1	1
0	870																		1	3
0	871																		1	5
0	872																		1	5
0	873																		1	2
0	874																		1	5
0	875																		1	3
0	876																		5	1
0	877																		1	4
0	878																		1	2
0	879																		1	5
0	880																		1	1
0	881																		1	2
0	882																		5	1
0	883																		1	4
0	884																		1	4
0	885																		3	2
0	886																		6	4
0	887																		1	1
0	888																			5
0	889																		4	4
0	890																		5	2
0	891																		1	2
0	892																		1	4
0	893																		1	3
0	894																			1
0	895																			4
0	896																		1	3
0	897																		4	1
0	898																		4	3
0	899																			2
0	900																		3	2
0	901																			1
0	902																			5
0	903																		5	2
0	904																		1	3
0	905																			5
0	906																		1	3
0	907																			2
0	908																			5
0	909																		1	3
0	910																		1	4
0	911																		1	2
0	912																		1	2
0	913																		1	5
0	914																		1	3
0	915																		1	3
0	916																		1	5
0	917																		1	4
0	918																			5
0	919																		1	4
0	920																		1	5
0	921																		1	1
0	922																		5	2
0	923																		5	2
0	924																		1	1
0	925																		1	1
0	926																			4
0	927																			5
0	928																		1	2
0	929																		1	1
0	930																		1	3
0	931																			2
0	932																			1
0	933																		1	2
0	934																		1	4
0	935																		4	2
0	936																		1	1
0	937																		1	2
0	938																		1	3
0	939																		4	3
0	940																		1	2
0	941																			1
0	942																		4	4
0	943																		1	2
0	944																		1	2
0	945																		1	5
0	946																			5
0	947																		3	1
0	948																		3	2
0	949																		5	3
0	950																		1	1
0	951																		1	1
0	952																		1	3
0	953																		1	2
0	954																		4	3
0	955																		2	3
0	956																		4	1
0	957																			2
0	958																			1
0	959																		1	3
0	960																		1	4
0	961																			2
0	962																		1	5
0	963																		1	2
0	964																		1	5
0	965																		3	3
0	966																		3	3
0	967																		2	5
0	968																		1	2
0	969																		1	1
[truncated: 58 more columns]
